# Supplementary material for: Will ocean acidification affect the early ontogeny of a tropical oviparous elasmobranch (Hemiscyllium ocellatum)?
Source: Conserv Physiol. 2016 Mar 4;4(1):cow003. doi: 10.1093/conphys/cow003 (PMC4784014; doi:10.1093/conphys/cow003)
Supplement: Supplementary Data [file cow003supp.zip]

Archive with 2 entries (2 files):
- cow003supp.docx
- manifest.xml
